# Supplementary material for: Clonal integration of stress signal induces morphological and physiological response of root within clonal network
Source: PLoS One. 2024 Mar 6;19(3):e0298258. doi: 10.1371/journal.pone.0298258 (PMC10917298; doi:10.1371/journal.pone.0298258)
Supplement: S1 Data — (XLSX) [file pone.0298258.s001.xlsx]

## Sheet: Date
Treatment（exogenous ABA application to the fourth-oldest ramets）	Ramet age	H2O2 content	Soluble protein content	O2•− production rate	CAT	POD	SOD	APX	Proline content	Total length	Surface area	Volume
Control	First	11.5525	18.125	0.3251	5.6546	0.0171	30.713	0.0849	0.3095	191.763	26.2439	0.286
Control	First	8.9865	16.4009	0.3425	6.0316	0.0186	32.0684	0.1061	0.2805	224.427	30.8585	0.338
Control	First	9.8759	17.0474	0.2927	7.1625	0.0186	30.7746	0.1273	0.2605	155.025	24.0587	0.297
Control	First	9.9756	15.7543	0.2556	7.5395	0.019	34.2248	0.1379	0.4406	103.867	15.2095	0.177
Control	First	11.9865	16.811	0.3689	6.5518	0.0188	32.1632	0.131	0.4005	124.093	13.7962	0.122
Control	First	11.896	17.688	0.2719	7.1041	0.0176	31.8762	0.0972	0.2794	167.604	29.1499	0.3055
Control	First	11.8935	15.9965	0.2678	6.1351	0.0186	31.7961	0.1139	0.2885	152.066	14.9169	0.1825
Control	Second	8.4674	16.1858	0.3078	5.6517	0.016	25.6646	0.1093	0.4159	171.686	20.6249	0.197
Control	Second	10.8809	19.4182	0.2905	6.3581	0.0167	23.6826	0.0895	0.2218	272.687	31.4015	0.288
Control	Second	9.473	17.9015	0.3251	7.5354	0.0174	26.0691	0.1044	0.1862	316.333	41.5803	0.435
Control	Second	10.0764	18.3205	0.2559	8.1193	0.0178	24.168	0.0994	0.191	242.201	31.783	0.332
Control	Second	9.52446	18.5931	0.3234	6.6985	0.0171	24.1675	0.0962	0.2316	338.345	39.8645	0.374
Control	Second	10.1896	17.6827	0.3164	7.5161	0.0178	25.5636	0.1013	0.2541	259.21	24.3857	0.3786
Control	Second	9.458	17.6416	0.2449	6.5431	0.0168	24.9573	0.1045	0.2755	277.291	41.7159	0.2718
Control	Third	10.177	16.1873	0.3251	8.3185	0.0137	25.5936	0.0868	0.2617	419.618	59.2822	0.666
Control	Third	9.2754	14.8962	0.2559	7.7123	0.0145	27.9464	0.0868	0.1717	358.175	41.8252	0.389
Control	Third	11.4813	18.558	0.2905	6.1698	0.0149	23.0316	0.0977	0.2974	429.889	60.0741	0.668
Control	Third	11.1864	16.1863	0.2732	5.3986	0.016	25.1593	0.1085	0.301	349.553	44.9576	0.46
Control	Third	9.079	15.8894	0.2925	6.3884	0.0147	24.5632	0.0819	0.2456	369.694	45.5983	0.448
Control	Third	8.093	17.5996	0.2897	6.6918	0.0156	25.2894	0.1105	0.2613	399.006	57.68	0.3912
Control	Third	9.131	15.8664	0.2765	7.6193	0.0139	26.4452	0.0925	0.2669	371.766	43.015	0.6612
ABA application	First	5.6516	23.944	0.1001	16.922	0.0298	38.8435	0.2095	0.6582	273.478	61.7152	1.108
ABA application	First	5.6516	26.0991	0.1348	18.5084	0.0313	40.5217	0.2095	0.6721	178.258	26.1756	0.306
ABA application	First	5.0483	22.3198	0.1521	19.0372	0.0329	41.7104	0.2256	0.677	186.209	34.6205	0.512
ABA application	First	5.8528	23.7284	0.0828	20.3593	0.0329	43.7383	0.2256	0.6943	256.228	47.4934	0.701
ABA application	First	5.8691	23.8561	0.1143	18.1352	0.0314	41.4576	0.2133	0.6871	357.876	76.0675	1.287
ABA application	First	5.4463	24.1613	0.143	17.5021	0.0299	40.5632	0.2251	0.6815	321.762	53.9057	0.7618
ABA application	First	5.3384	23.8762	0.0951	20.483	0.0339	41.5896	0.2143	0.6655	179.058	44.5231	0.8038
ABA application	Second	6.0539	21.7888	0.1001	11.6863	0.0257	38.8142	0.1943	0.5289	149.9	21.7769	0.252
ABA application	Second	6.7574	21.1422	0.0828	12.7487	0.0268	34.0131	0.1869	0.5192	244.658	34.458	0.386
ABA application	Second	7.0495	25.8831	0.0828	13.5799	0.0283	36.4448	0.1794	0.674	254.957	48.0306	0.72
ABA application	Second	6.155	26.7451	0.1865	13.8111	0.0279	37.9413	0.1794	0.677	90.1192	11.7863	0.123
ABA application	Second	6.2151	23.8285	0.136	12.5681	0.0277	37.8821	0.1948	0.6782	148.07	20.6259	0.229
ABA application	Second	7.031	25.8414	0.09105	13.9866	0.0269	35.7467	0.1848	0.5774	221.416	32.6976	0.3806
ABA application	Second	6.635	22.0015	0.1126	11.7901	0.0277	36.7813	0.1753	0.5437	133.665	21.9734	0.3034
ABA application	Third	7.6629	23.7284	0.0655	10.7219	0.0223	38.0247	0.1957	0.6903	109.848	20.1098	0.293
ABA application	Third	7.864	21.7888	0.1348	12.1708	0.024	36.1945	0.1849	0.6879	153.049	22.2091	0.256
ABA application	Third	8.2663	19.8991	0.1062	12.7503	0.0258	34.238	0.1794	0.6214	332.087	55.487	0.738
ABA application	Third	7.4618	22.2768	0.1015	13.3299	0.0275	35.4372	0.1794	0.7738	293.289	52.3952	0.745
ABA application	Third	6.5625	20.5676	0.1027	11.5213	0.0246	36.7311	0.1851	0.6704	333.494	62.1521	0.922
ABA application	Third	7.893	23.1611	0.1115	12.0929	0.0257	36.2026	0.1777	0.7112	212.885	44.8387	0.4768
ABA application	Third	8.986	21.8541	0.1091	13.1156	0.0244	34.9871	0.1921	0.6971	275.822	40.1025	0.7048
Treatment（exogenous ABA was applied to the first-young ramets）	Ramet age	H2O2 content	Soluble protein content	O2•− production rate	CAT	POD	SOD	APX	Proline content	Total length	Surface area	Volume
Control	Second	8.4674	16.1853	0.3078	5.6517	0.016	25.6646	0.1093	0.4159	171.686	20.6249	0.197
Control	Second	10.8809	19.4181	0.2905	6.3581	0.0167	23.6826	0.0895	0.2218	272.687	31.4015	0.288
Control	Second	9.473	17.9095	0.3251	7.5358	0.0174	26.0691	0.1044	0.1862	316.333	41.5803	0.435
Control	Second	10.0764	18.3405	0.2559	8.1243	0.0181	24.168	0.0994	0.191	242.201	31.783	0.332
Control	Second	9.6503	18.6245	0.3095	7.2403	0.0168	25.3862	0.0964	0.3123	338.345	39.8645	0.374
Control	Second	9.3812	17.4965	0.2913	6.611	0.0172	24.8031	0.1035	0.2149	207.654	41.0621	0.2689
Control	Second	10.1423	17.7692	0.2841	6.9012	0.0174	24.4993	0.1021	0.2338	328.847	25.0395	0.3815
Control	Third	11.0821	16.1853	0.3251	8.3185	0.0137	25.5936	0.0868	0.2617	419.618	59.2822	0.666
Control	Third	8.2663	14.8922	0.2559	7.7123	0.0145	27.9464	0.0868	0.1717	358.175	41.8252	0.389
Control	Third	9.8753	18.556	0.2905	6.1698	0.0149	23.0316	0.0977	0.2974	429.889	60.0741	0.668
Control	Third	9.8753	16.1853	0.2732	5.3986	0.016	25.1593	0.1085	0.301	349.553	44.9576	0.46
Control	Third	9.9783	17.4372	0.2983	7.4523	0.0152	25.8592	0.0993	0.2762	369.694	45.5983	0.448
Control	Third	9.4895	16.3421	0.2821	6.2941	0.0145	25.3084	0.0921	0.2391	405.949	55.98	0.3912
Control	Third	9.8564	15.585	0.2784	6.9531	0.0147	25.1305	0.0937	0.2584	364.823	44.715	0.6612
Control	Fourth	9.473	19.4181	0.2905	5.0734	0.0132	24.4825	0.0714	0.4872	344.904	46.7924	0.505
Control	Fourth	9.0708	18.125	0.2732	5.919	0.015	22.5353	0.0803	0.5035	429.559	66.3971	0.817
Control	Fourth	10.0764	21.5733	0.3251	6.7645	0.0157	26.2873	0.0892	0.3681	480.457	56.4153	0.527
Control	Fourth	11.6854	20.9267	0.3078	7.6101	0.0169	27.3321	0.1071	0.3596	476.913	52.9796	0.468
Control	Fourth	10.3723	20.4125	0.3054	6.6139	0.0142	23.9784	0.0914	0.4583	291.189	31.1255	0.265
Control	Fourth	10.0227	19.5928	0.2973	6.3013	0.0153	24.9248	0.0836	0.4229	386.04	58.0814	0.3029
Control	Fourth	9.8343	20.0271	0.2951	6.1102	0.016	26.5749	0.0862	0.4078	423.169	43.4026	0.7299
ABA application	Second	9.473	17.2629	0.2905	5.7122	0.0157	27.439	0.1407	0.3113	149.9	21.7769	0.252
ABA application	Second	10.0764	14.2457	0.3425	6.6642	0.0169	25.8545	0.1273	0.3609	244.658	34.458	0.386
ABA application	Second	10.8809	13.5991	0.2559	7.6163	0.0174	26.9109	0.1139	0.24	254.957	48.0306	0.72
ABA application	Second	9.0708	12.0905	0.2905	7.6163	0.0179	28.6539	0.0938	0.2394	90.1192	11.7863	0.123
ABA application	Second	10.2452	15.1384	0.3017	7.1335	0.0164	27.6472	0.1247	0.3017	148.07	20.6259	0.229
ABA application	Second	9.4762	14.1623	0.2932	6.8911	0.0173	26.8371	0.1145	0.2648	157.172	30.4924	0.555
ABA application	Second	9.9047	13.5982	0.2901	6.6819	0.0171	27.1595	0.1172	0.2973	197.91	24.1786	0.129
ABA application	Third	9.6742	21.1422	0.3251	5.3775	0.0159	21.1581	0.0804	0.3965	109.848	20.1098	0.293
ABA application	Third	10.4787	20.9267	0.3078	6.0496	0.0173	27.9351	0.0804	0.408	153.049	22.2091	0.256
ABA application	Third	9.2719	20.71	0.2732	6.9457	0.0181	28.2019	0.0851	0.2285	332.087	55.487	0.738
ABA application	Third	8.6685	16.8319	0.3251	7.394	0.0186	26.4943	0.104	0.2273	293.289	52.3952	0.745
ABA application	Third	9.8562	20.2263	0.3163	6.6893	0.0174	24.4756	0.0932	0.3507	333.494	62.1521	0.922
ABA application	Third	9.1288	19.8452	0.3075	6.4162	0.0178	26.9237	0.0863	0.2924	264.21	34.7722	0.7743
ABA application	Third	9.5849	19.6365	0.2997	6.2196	0.0172	26.4425	0.0831	0.3022	224.497	50.169	0.4073
ABA application	Fourth	8.8697	20.0647	0.3425	6.5172	0.0161	22.1784	0.1055	0.3875	205.509	34.0037	0.448
ABA application	Fourth	9.2719	21.3578	0.3251	6.5172	0.0167	19.674	0.0871	0.3808	200.927	45.7428	0.829
ABA application	Fourth	8.8697	18.3405	0.3425	6.8431	0.0167	23.5698	0.0825	0.5531	291.646	54.0869	0.798
ABA application	Fourth	11.0821	18.125	0.2732	7.0386	0.018	25.3508	0.078	0.3651	190.531	43.0401	0.774
ABA application	Fourth	10.0607	20.0573	0.3195	6.9263	0.0174	24.0395	0.0923	0.4403	227.759	44.8409	0.703
ABA application	Fourth	9.3467	19.2695	0.3243	6.6259	0.0166	22.2663	0.0851	0.4017	238.644	46.9405	0.8218
ABA application	Fourth	9.1625	19.0893	0.3186	6.6348	0.0168	21.7742	0.0875	0.4225	207.905	41.7453	0.599
Treatment（exogenous ABA was applied to the fourth-oldest ramets)	Biomass accumulation	Biomass allocation
Control	1.06	2.03
Control	1.24	1.99
Control	1.12	1.73
Control	0.98	1.9648
Control	1.02	2.0619
Control	1.16	1.588
Control	1.41	2.0488
ABA application	1.58	2.9303
ABA application	1.57	2.6454
ABA application	1.46	3.0847
ABA application	1.29	2.9262
ABA application	1.45	3.08
ABA application	1.52	2.81
ABA application	1.47	2.85
Treatment（exogenous ABA was applied to the first-young ramets）	Biomass accumulation	Biomass allocation
Control	1.03	1.96
Control	1.25	1.94
Control	1.13	1.85
Control	0.98	1.96
Control	1.02	2.06
Control	1.16	1.59
Control	1.41	2.05
ABA application	1.3	2.48
ABA application	1.09	2.46
ABA application	1.01	2.52
ABA application	1.27	2.11
ABA application	1.17	2.67
ABA application	1.21	2.21
ABA application	1.16	2.29
able 1. Effects of exogenous ABA application, ramet age and their interaction on oxidative stress (O2•− production rate and H2O2 content), antioxidant capacity (SOD, POD, CAT and APX activities), osmoregulation ability (Proline and soluble protein content), and morphological characteristics (total length, surface area and volume) in root of the first-young, second-mature and third-old ramets when…
Source	df	O2•− production rate	H2O2 content	SOD	POD	CAT	APX	Proline content	Soluble protein content	Total	Surface area	Volume
										Length
Exogenous ABA application	1,36	159.693***	122.677***	208.788***	405.507***	275.093***	208.788***	151.838***	75.086***	3.378ns	0.773ns	5.611*
Ramet age	2.36	0.366ns	1.721ns	27.939***	29.057***	17.229***	27.939***	1.952ns	2.126ns	7.059**	3.423*	2.478ns
Exogenous ABA application × ramet age	2.36	0.01ns	9.802**	1.093ns	3.716*	21.054***	1.093ns	0.863ns	0.518ns	7.547**	4.848*	3.644*
Table 2. Effects of exogenous ABA application, ramet age and their interaction on oxidative stress (O2•− production rate and H2O2 content), antioxidant capacity (SOD, POD, CAT and APX activities), osmoregulation ability (Proline and soluble protein content), and morphological characteristics (total length, surface area and volume) in root of the second-mature, third-old and fourth-oldest ramets w…
Source	df	O2•− production rate	H2O2 content	SOD	POD	CAT	APX	Proline content	Soluble protein content	Total	Surface area	Volume
										Length
Exogenous ABA application	1,36	1.442ns	122.677***	208.788***	405.507***	275.093***	208.788***	151.838***	75.086***	3.378ns	2.088ns	1.646ns
Ramet age	2,36	0.62ns	0.061ns	2.248ns	2.039ns	0.289ns	6.247**	8.141**	8.832**	5.513*	5.907**	5.724**
Exogenous ABA application × ramet age	2,36	0.361ns	0.249ns	2.531ns	3.544*	0.359ns	1.891ns	0.36ns	8.856**	1.018ns	0.019ns	0.547ns

## Sheet: Fig（Mean and SE）
H2O2 content（exogenous ABA application to the fourth-oldest ramets）					Soluble protein content（exogenous ABA application to the fourth-oldest ramets）					O2•− production rate（exogenous ABA application to the fourth-oldest ramets）					CAT（exogenous ABA application to the fourth-oldest ramets）					POD（exogenous ABA application to the fourth-oldest ramets）					SOD（exogenous ABA application to the fourth-oldest ramets）					APX（exogenous ABA application to the fourth-oldest ramets）					Proline content（exogenous ABA application to the fourth-oldest ramets）					Total length（exogenous ABA application to the fourth-oldest ramets）					Surface area（exogenous ABA application to the fourth-oldest ramets）
		Mean	SE				Mean	SE				Mean	SE				Mean	SE				Mean	SE				Mean	SE				Mean	SE				Mean	SE				Mean	SE				Mean	SE
Control	First	10.8809	1.23474		Control	First	16.8319	0.865714		Control	First	0.3035	0.0427177		Control	First	6.59703	0.693834		Control	First	0.018329	0.0006993		Control	First	31.9452	1.16725		Control	First	0.114043	0.0192724		Control	First	0.322786	0.0693081		Control	First	159.835	40.3015		Control	First	22.0334	7.2505
Control	Second	9.72426	0.75631		Control	Second	17.9633	0.998879		Control	Second	0.294857	0.0326428		Control	Second	6.91746	0.845356		Control	Second	0.017086	0.0006492		Control	Second	24.8961	0.908239		Control	Second	0.100657	0.0064526		Control	Second	0.253729	0.078292		Control	Second	268.25	53.8693		Control	Second	33.0508	8.44667
Control	Third	9.77473	1.22767		Control	Third	16.4547	1.22289		Control	Third	0.2862	0.0214663		Control	Third	6.89981	1.02322		Control	Third	0.014757	0.0008364		Control	Third	25.4327	1.52678		Control	Third	0.094957	0.0111214		Control	Third	0.257943	0.0430244		Control	Third	385.386	31.0754		Control	Third	50.3475	8.22802
ABA application	First	5.55116	0.294782		ABA application	First	23.9978	1.10817		ABA application	First	0.117457	0.0263487		ABA application	First	18.7067	1.35387		ABA application	First	0.031729	0.0015713		ABA application	First	41.2035	1.4911		ABA application	First	0.217557	0.0075811		ABA application	First	0.676529	0.0124479		ABA application	First	250.41	72.6004		ABA application	First	49.2144	16.6739
ABA application	Second	6.5567	0.41735		ABA application	Second	23.8901	2.29011		ABA application	Second	0.113121	0.0374246		ABA application	Second	12.8815	0.940627		ABA application	Second	0.027286	0.0008802		ABA application	Second	36.8034	1.609		ABA application	Second	0.184986	0.0075607		ABA application	Second	0.599771	0.0739191		ABA application	Second	177.541	62.747		ABA application	Second	27.3355	11.9319
ABA application	Third	7.81379	0.741623		ABA application	Third	21.8966	1.3459		ABA application	Third	0.104471	0.0205117		ABA application	Third	12.2432	0.918556		ABA application	Third	0.0249	0.0016391		ABA application	Third	35.9736	1.23526		ABA application	Third	0.1849	0.0068418		ABA application	Third	0.693157	0.0457295		ABA application	Third	244.353	87.9836		ABA application	Third	42.4706	16.2123
H2O2 content（exogenous ABA was applied to the first-young ramets）					Soluble protein content（exogenous ABA was applied to the first-young ramets）					O2•− production rate（exogenous ABA was applied to the first-young ramets）					CAT（exogenous ABA was applied to the first-young ramets）					POD（exogenous ABA was applied to the first-young ramets）					SOD（exogenous ABA was applied to the first-young ramets）					APX（exogenous ABA was applied to the first-young ramets）					Proline content（exogenous ABA was applied to the first-young ramets）					Total length（exogenous ABA was applied to the first-young ramets）					Surface area（exogenous ABA was applied to the first-young ramets）
		Mean	SE				Mean	SE				Mean	SE				Mean	SE				Mean	SE				Mean	SE				Mean	SE				Mean	SE				Mean	SE				Mean	SE
Control	Second	9.7245	0.753057		Control	First	17.9634	1.00959		Control	First	0.294886	0.022217		Control	First	6.91749	0.811608		Control	First	0.017086	0.0006644		Control	First	24.8961	0.853964		Control	First	0.100657	0.0063647		Control	First	0.2537	0.0828145		Control	First	268.25	64.0205		Control	First	33.0508	8.22872
Control	Third	9.77474	0.830088		Control	Second	16.4547	1.20667		Control	Second	0.286214	0.0217671		Control	Second	6.89981	1.01113		Control	Second	0.014786	0.0007081		Control	Second	25.4327	1.44183		Control	Second	0.094986	0.007666		Control	Second	0.257929	0.0438773		Control	Second	385.386	32.3233		Control	Second	50.3475	7.76875
Control	Fourth	10.0764	0.827975		Control	Third	20.0108	1.11983		Control	Third	0.2992	0.0161003		Control	Third	6.34177	0.785724		Control	Third	0.015186	0.001213		Control	Third	25.1593	1.67284		Control	Third	0.087029	0.0110201		Control	Third	0.429629	0.0559837		Control	Third	404.605	69.1875		Control	Third	50.742	11.4776
ABA application	Second	9.87531	0.599682		ABA application	First	14.2996	1.60048		ABA application	First	0.294914	0.0254874		ABA application	First	6.90221	0.657619		ABA application	First	0.016957	0.0007208		ABA application	First	27.2146	0.856031		ABA application	First	0.118871	0.0144724		ABA application	First	0.287914	0.0434658		ABA application	First	177.541	58.5986		ABA application	First	27.3355	11.6665
ABA application	Third	9.52331	0.577306		ABA application	Second	19.9027	1.46318		ABA application	Second	0.307814	0.0179522		ABA application	Second	6.4417	0.652998		ABA application	Second	0.017471	0.0008519		ABA application	Second	25.9473	2.43703		ABA application	Second	0.0875	0.0084865		ABA application	Second	0.315086	0.0735004		ABA application	Second	244.353	86.8473		ABA application	Second	42.4706	16.7549
ABA application	Fourth	9.52333	0.795572		ABA application	Third	19.472	1.12044		ABA application	Third	0.320814	0.0232551		ABA application	Third	6.72901	0.20697		ABA application	Third	0.0169	0.0006164		ABA application	Third	22.6933	1.82808		ABA application	Third	0.088286	0.0087929		ABA application	Third	0.421571	0.0633225		ABA application	Third	223.274	34.2888		ABA application	Third	44.3429	6.0449
Biomass accumulation（exogenous ABA application to the fourth-oldest ramets）						Biomass allocation（exogenous ABA application to the fourth-oldest ramets）
	Mean	SE					Mean	SE
Control	1.1414	0.14724				Control	1.9157	0.18256
ABA application	1.4771	0.09759				ABA application	2.9043	0.15252
Biomass accumulation（exogenous ABA was applied to the first-young ramets）						Biomass accumulation（exogenous ABA was applied to the first-young ramets）
	Mean	SE					Mean	SE
Control	1.14	0.15144				Control	1.9157	0.16009
ABA application	1.1729	0.10045				ABA application	2.3914	0.1954
[truncated: 4 more columns]
